# Supplementary material for: Trigonally Distorted Hexacoordinate Co(II) Single-Ion Magnets
Source: Materials (Basel). 2022 Jan 29;15(3):1064. doi: 10.3390/ma15031064 (PMC8839918; doi:10.3390/ma15031064)
Supplement: Supplementary file 1 [file materials-15-01064-s001.zip]

Archive with 1 entries (1 files):
- materials-1518178-supplementary.pdf
